# Supplementary material for: The Complete Chloroplast Genome Sequences of the Medicinal Plant Forsythia suspensa (Oleaceae)
Source: Int J Mol Sci. 2017 Oct 31;18(11):2288. doi: 10.3390/ijms18112288 (PMC5713258; doi:10.3390/ijms18112288)
Supplement: Supplementary file 1 [file ijms-18-02288-s001.zip]

Archive with 3 entries (2 files):
- ijms-228837 supplementary/
- ijms-228837 supplementary/S1. Accession numbers of the chloroplast genomes sequences used in this study.pdf
- ijms-228837 supplementary/S2. The calculated parameter values for each PCG in F. suspensa.xls
