# Supplementary material for: The Complete Chloroplast Genome Sequences of the Medicinal Plant Forsythia suspensa (Oleaceae)
Source: Int J Mol Sci. 2017 Oct 31;18(11):2288. doi: 10.3390/ijms18112288 (PMC5713258; doi:10.3390/ijms18112288)
Supplement: Supplementary file 1 [file ijms-18-02288-s001.zip › ijms-228837 supplementary/S2. The calculated parameter values for each PCG in F. suspensa.xls]

## Sheet: Sheet1
	Table S2. The calculated parameter values for each PCG in F. suspensa
Title	T3s	C3s	A3s	G3s	CAI	CBI	Fop	Nc	GC3s	GC	L_sym	L_aa	Gravy	Aromo
accD	0.5623	0.1654	0.3552	0.202	0.184	-0.168	0.338	48.33	0.269	0.358	465	486	-0.48251	0.115226
atpA	0.4937	0.1504	0.4206	0.1518	0.204	-0.023	0.402	46.98	0.238	0.403	495	507	-0.057791	0.057199
atpB	0.4583	0.1716	0.4049	0.164	0.213	0.013	0.417	45.52	0.272	0.425	482	498	-0.006828	0.058233
atpE	0.4815	0.1389	0.4206	0.1739	0.156	-0.096	0.352	51.3	0.242	0.396	128	133	-0.03609	0.030075
atpF	0.4225	0.1479	0.4366	0.2734	0.149	-0.12	0.348	40.68	0.315	0.386	178	184	-0.367935	0.065217
atpI	0.4787	0.1848	0.3958	0.1317	0.177	-0.07	0.357	44.91	0.256	0.382	238	247	0.654251	0.125506
ccsA	0.4493	0.1486	0.5043	0.1263	0.13	-0.23	0.279	47.59	0.213	0.32	305	323	0.580186	0.167183
cemA	0.5082	0.2022	0.3875	0.1985	0.212	-0.063	0.376	44.67	0.289	0.333	218	229	0.297816	0.148472
clpP	0.4387	0.1742	0.48	0.1241	0.195	-0.056	0.37	49	0.239	0.415	184	195	0.103077	0.097436
matK	0.5227	0.1337	0.429	0.2082	0.156	-0.157	0.315	46.62	0.246	0.332	495	506	-0.116403	0.134387
ndhA	0.4712	0.1218	0.4724	0.1071	0.138	-0.105	0.324	40.11	0.186	0.349	349	361	0.721607	0.132964
ndhB	0.4273	0.2159	0.432	0.1203	0.165	-0.078	0.358	47.49	0.275	0.373	483	510	0.658431	0.123529
ndhC	0.53	0.1	0.3908	0.1918	0.186	-0.106	0.324	51.48	0.216	0.353	111	120	1.05167	0.208333
ndhD	0.4506	0.1517	0.4548	0.1364	0.134	-0.13	0.319	45.98	0.23	0.358	470	500	0.7536	0.144
ndhE	0.5444	0.1444	0.4054	0.082	0.164	-0.141	0.32	39.32	0.186	0.32	97	101	0.626732	0.09901
ndhF	0.5489	0.112	0.4241	0.1348	0.151	-0.178	0.306	42.59	0.188	0.322	697	738	0.489431	0.165312
ndhG	0.5127	0.0949	0.4198	0.1698	0.121	-0.287	0.219	42.73	0.195	0.337	169	176	1.05852	0.130682
ndhH	0.4771	0.1471	0.4913	0.1423	0.158	-0.109	0.343	47.78	0.218	0.383	367	393	-0.108143	0.114504
ndhI	0.5319	0.1489	0.4741	0.1313	0.177	-0.133	0.341	41.73	0.207	0.345	164	170	-0.195882	0.111765
ndhJ	0.5039	0.1575	0.3964	0.2143	0.148	-0.236	0.268	53.96	0.275	0.397	149	158	-0.294937	0.14557
petA	0.4942	0.1673	0.3643	0.2301	0.18	-0.089	0.358	52.44	0.301	0.402	316	320	-0.1375	0.08125
petB	0.5111	0.1389	0.3374	0.1879	0.215	-0.016	0.39	45.86	0.265	0.409	200	215	0.529768	0.134884
petD	0.442	0.1232	0.4919	0.1217	0.178	-0.092	0.32	38.15	0.203	0.383	153	160	0.566875	0.10625
psaA	0.4572	0.1835	0.3944	0.1687	0.205	-0.069	0.375	48.42	0.283	0.43	707	750	0.250133	0.132
psaB	0.4952	0.1661	0.3926	0.1595	0.181	-0.114	0.351	47.64	0.258	0.409	689	734	0.129564	0.149864
psbA	0.5066	0.273	0.3095	0.0724	0.316	0.231	0.553	41.02	0.299	0.427	331	353	0.335128	0.135977
psbB	0.4862	0.1567	0.3898	0.1647	0.192	-0.055	0.383	48.73	0.26	0.436	481	508	0.112598	0.145669
psbC	0.4716	0.1802	0.4079	0.122	0.182	-0.04	0.386	43.46	0.252	0.428	448	473	0.249894	0.141649
psbD	0.51	0.2067	0.3648	0.1174	0.251	0.047	0.444	44.94	0.269	0.426	331	353	0.35949	0.169972
rbcL	0.5089	0.1832	0.3838	0.1562	0.277	0.086	0.471	47.18	0.269	0.437	461	477	-0.242558	0.098532
rpl2	0.4017	0.1966	0.4182	0.1869	0.141	-0.096	0.361	53.36	0.309	0.438	269	275	-0.598546	0.047273
rpll4	0.46	0.18	0.4688	0.1111	0.178	0.002	0.407	43.89	0.229	0.393	118	122	-0.027049	0.040984
rpll6	0.434	0.1321	0.5225	0.0816	0.155	0.006	0.421	40.64	0.175	0.422	126	135	-0.448889	0.081481
rpl20	0.4528	0.1226	0.4752	0.1786	0.112	-0.134	0.331	43.07	0.226	0.354	124	128	-0.567969	0.078125
rpl22	0.4622	0.1513	0.513	0.1456	0.163	-0.135	0.347	49.33	0.224	0.357	147	155	-0.469677	0.096774
rpoA	0.4601	0.1711	0.4921	0.1719	0.156	-0.133	0.329	50.78	0.253	0.353	328	337	-0.306825	0.071217
rpoB	0.4621	0.1249	0.461	0.2057	0.149	-0.122	0.34	48.1	0.249	0.388	1039	1070	-0.289065	0.082243
rpoC1	0.4746	0.1576	0.4498	0.1779	0.154	-0.105	0.345	49.22	0.255	0.387	664	687	-0.312518	0.097525
rpoC2	0.445	0.1667	0.4478	0.2007	0.148	-0.164	0.318	50.54	0.277	0.381	1353	1393	-0.292606	0.081838
rps2	0.4688	0.1615	0.4162	0.1974	0.185	-0.1	0.359	50.58	0.274	0.39	223	236	-0.278814	0.076271
rps3	0.4348	0.1739	0.5814	0.0922	0.156	-0.134	0.341	44.27	0.194	0.332	211	218	-0.330275	0.091743
rps4	0.4367	0.1962	0.4658	0.1429	0.152	-0.03	0.383	51.9	0.265	0.391	196	201	-0.606468	0.064677
rps7	0.4367	0.1962	0.4658	0.1429	0.152	-0.03	0.383	51.9	0.265	0.391	196	201	-0.606468	0.064677
rps8	0.4602	0.1593	0.4423	0.1529	0.113	-0.023	0.388	40.09	0.24	0.361	129	134	-0.424627	0.067164
rps11	0.4215	0.1322	0.4397	0.1415	0.149	-0.137	0.331	48.42	0.233	0.464	133	138	-0.323913	0.036232
rps12	0.4175	0.165	0.4667	0.134	0.138	-0.13	0.328	43.77	0.246	0.425	122	123	-0.665854	0.04065
rps14	0.3506	0.1299	0.4938	0.25	0.119	-0.168	0.313	37.83	0.302	0.42	96	100	-0.97	0.07
rps18	0.4875	0.1	0.4235	0.2105	0.101	-0.202	0.283	38.66	0.242	0.35	99	101	-0.820792	0.059406
ycf1	0.4796	0.1645	0.5401	0.1597	0.161	-0.118	0.353	47.74	0.23	0.307	1791	1871	-0.613736	0.119188
ycf2	0.4431	0.204	0.3923	0.2686	0.156	-0.138	0.337	52.53	0.345	0.38	2190	2277	-0.436364	0.119016
ycf3	0.4963	0.1407	0.4492	0.2255	0.152	-0.212	0.315	54.75	0.259	0.387	162	169	-0.472189	0.142012
ycf4	0.4575	0.2157	0.3623	0.1897	0.152	-0.078	0.36	51.72	0.314	0.399	175	184	0.233696	0.157609
